# Supplementary material for: Ultrafast and Sensitive Screening of Pathogens by Functionalized Janus Microbeads‐Enabled Rotational Diffusometry in Combination with Isothermal Amplification
Source: Small Sci. 2022 Mar 3;2(5):2200010. doi: 10.1002/smsc.202200010 (PMC11935808; doi:10.1002/smsc.202200010)
Supplement: Supplementary file 1 — Supplementary Material [file SMSC-2-2200010-s001.zip]

Archive with 3 entries (3 files):
- Revised_Supporting_information_(clean).pdf
- Video S1 .avi
- Video S2 .mp4
